# Supplementary material for: Elevated Serum Telomerase Level and Peripheral Blood hTERT Gene Expression in Patients with Stable Coronary Artery Disease
Source: Genes (Basel). 2026 Feb 27;17(3):276. doi: 10.3390/genes17030276 (PMC13025165; doi:10.3390/genes17030276)
Supplement: Supplementary file 1 [file genes-17-00276-s001.zip]

Archive with 1 entries (1 files):
- genes-4163122-supplementary.pdf
